# Supplementary material for: Impact of Rural vs. Urban Residence on Survival Rates of Patients with Glioblastoma: A Tertiary Care Center Experience
Source: Brain Sci. 2022 Sep 2;12(9):1186. doi: 10.3390/brainsci12091186 (PMC9496950; doi:10.3390/brainsci12091186)
Supplement: Supplementary file 1 [file brainsci-12-01186-s001.zip]

Archive with 1 entries (1 files):
- brainsci-1878751-supplementary.pdf
